# Supplementary material for: Structural basis for the inactivation of cytosolic DNA sensing by the vaccinia virus
Source: Nat Commun. 2022 Nov 18;13:7062. doi: 10.1038/s41467-022-34843-z (PMC9674614; doi:10.1038/s41467-022-34843-z)
Supplement: Supplementary file 8 — Source Data [file 41467_2022_34843_MOESM8_ESM.zip]

Archive with 2 entries (2 files):
- Source_Data_for_Figure2b.pdf
- __MACOSX/._Source_Data_for_Figure2b.pdf
